# Supplementary material for: An Efficient Method for Isolating and Purifying Nuclei from Mice Brain for Single-Molecule Imaging Using High-Speed Atomic Force Microscopy
Source: Cells. 2024 Feb 2;13(3):279. doi: 10.3390/cells13030279 (PMC10855070; doi:10.3390/cells13030279)
Supplement: Supplementary file 1 [file cells-13-00279-s001.zip]

Archive with 3 entries (3 files):
- 20240128 SI and Movie Captions Ver 3a.pdf
- Video S1_Two Movies slower.mp4
- Video S2.mp4
